# Supplementary material for: Machine Learning Applicability for Classification of PAD/VCD Chemotherapy Response Using 53 Multiple Myeloma RNA Sequencing Profiles
Source: Front Oncol. 2021 Apr 15;11:652063. doi: 10.3389/fonc.2021.652063 (PMC8083158; doi:10.3389/fonc.2021.652063)
Supplement: Supplementary Table 1 — Clinical information. [file DataSheet_1.xlsx]

## Sheet: Basic information
Sample ID	Chemotherapy scheme used (Name, Number of courses)	Sex	Age, years old	Response to chemotherapy	Number of gene-mapped reads	Included in ML analysis	Comments
MM104_2_S18_L004_R1_001	PAD 4, VCD 1	female	55	complete response	2738936	Yes
MM107_S19_L005_R1_001	PAD 3, VCD 1	male	30	very good partial response	16473956	Yes
MM108_S1_L001_R1_001	PAD 1, VCD 8	male	44	complete response	2766209	Yes
MM109_S20_L005_R1_001	PAD 4, VCD 2	male	51	complete response	8082544	Yes
MM111_S21_L006_R1_001	PAD 4, VCD 2	male	55	partial response	8280584	Yes
MM111.3_S45_L008_R1_001	PAD 4, VCD 2	male	55	partial response	6306779	NO	This sample was isolated after MM relapse following chemotherapy
MM115_S13_L006_R1_001	PAD 4, VCD 2	female	40	minimal response	10435502	Yes
MM115.2_S9_L004_R1_001	PAD 4, VCD 2	female	40	minimal response	11060028	NO	This sample was isolated after MM relapse following chemotherapy
MM116_S7_L003_R1_001	VCD 2, PAD 4	male	57	minimal response	9382892	Yes
MM117_S50_L008_R1_001	PAD 4, VCD 8	male	50	partial response	5797438	Yes
MM118_S8_L007_R1_001	PAD 4	male	56	minimal response	15359	NO	Too low number of gene-mapped reads
MM120_S9_L007_R1_001	VCD 6	female	59	partial response	1004163	NO	Too low number of gene-mapped reads
MM121_2_S19_L004_R1_001	VCD 3	male	77	very good partial response	10029325	Yes
MM122_S22_L006_R1_001	VCD 4	female	48	partial response	13435901	Yes
MM123_S9_L003_R1_001	VCD 10	female	57	complete response	1747489	NO	Too low number of gene-mapped reads
MM126_S23_L006_R1_001	VCD 6	male	62	complete response	8614097	Yes
MM128_S24_L006_R1_001	VCD 5	female	55	very good partial response	4240679	Yes
MM129_S14_L006_R1_001	VCD 7	male	75	partial response	12476246	Yes
MM130_S25_L006_R1_001	PAD 4, VCD 1	male	55	very good partial response	8601457	Yes
MM131_S46_L008_R1_001	VCD 7	male	54	partial response	11044033	Yes
MM132_S26_L006_R1_001	PAD 4, VCD 1	male	51	partial response	5924299	Yes
MM134_S15_L006_R1_001	PAD 5	female	52	minimal response	11167832	Yes
MM135_S10_L003_R1_001	VCD 8	male	59	partial response	10845623	Yes
MM136_S28_L006_R1_001	PAD 4	female	67	partial response	12809763	Yes
MM137_S29_L006_R1_001	PAD 2, VCD 6	female	68	complete response	13290408	Yes
MM138_S30_L006_R1_001	PAD 4, VCD 3	male	29	very good partial response	11057417	Yes
MM139_S11_L004_R1_001	VCD 2, PAD 1	male	67	minimal response	11723656	Yes
MM140_S31_L007_R1_001	PAD 2, VCD 3	male	74	partial response	10926596	Yes
MM141_S12_L004_R1_001	VCD 2, PAD 2	male	51	minimal response	1198361	NO	Too low number of gene-mapped reads
MM144_S13_L004_R1_001	VCD 7	female	66	very good partial response	6026111	Yes
MM145_S10_L007_R1_001	VCD 8	male	59	complete response	4643561	Yes
MM146_S32_L007_R1_001	VCD 12	female	65	complete response	11327165	Yes
MM147_S14_L004_R1_001	VCD 6	male	66	partial response	6749963	Yes
MM148_S16_L006_R1_001	PAD 6	male	38	very good partial response	13591548	Yes
MM150_S34_L007_R1_001	PAD 2	female	56	very good partial response	13626366	Yes
MM152_S36_L007_R1_001	VCD 4	female	68	minimal response	11480351	Yes
MM153_S17_L006_R1_001	PAD 2	female	33	very good partial response	10856828	Yes
MM154_S20_L006_R1_001	PAD 4	male	60	complete response	14653429	Yes
MM155_S37_L007_R1_001	VCD 8	male	60	very good partial response	6253088	Yes
MM156_S38_L007_R1_001	VCD 5	female	66	minimal response	10776689	Yes
MM158_S39_L007_R1_001	VCD 4	male	47	very good partial response	9661583	Yes
MM159_S40_L007_R1_001	VCD 6	female	63	minimal response	6391846	Yes
MM160_S15_L004_R1_001	VCD 10	female	60	very good partial response	5943554	Yes
MM161_S11_L007_R1_001	VCD 3	male	59	minimal response	10447341	Yes
MM162_S16_L004_R1_001	VCD 6	female	59	very good partial response	6373128	Yes
MM163_S10_L004_R1_001	VCD 6	female	72	very good partial response	9513122	Yes
MM165_S41_L008_R1_001	VCD 5	male	78	minimal response	9164853	Yes
MM166_S18_L006_R1_001	VCD 5	female	69	minimal response	13187715	Yes
MM167_S19_L006_R1_001	VCD 6	female	61	partial response	10854607	Yes
MM169_S17_L004_R1_001	VCD 9	female	72	very good partial response	8773918	Yes
MM170_S42_L008_R1_001	VCD 7	male	35	complete response	12407333	Yes
MM171_S2_L004_R1_001	VCD 5	female	63	complete response	839819	NO	Too low number of gene-mapped reads
MM172_S43_L008_R1_001	VCD 5	female	68	partial response	11901694	Yes
MM173_S3_L004_R1_001	VCD 5	male	54	minimal response	13899069	Yes
MM174_S44_L008_R1_001	VCD 5	male	62	very good partial response	8858299	Yes
MM175_S4_L004_R1_001	VCD 6	female	76	complete response	16349509	Yes
MM178_S5_L004_R1_001	VCD 7	female	71	very good partial response	8875723	Yes
MM179_S6_L004_R1_001	VCD 6	female	64	complete response	6106489	Yes
MM180_S7_L004_R1_001	VCD 4	male	53	minimal response	16148582	Yes
MM181_S8_L004_R1_001	VCD 4	male	64	minimal response	12388649	Yes

## Sheet: ML application
Sample ID	Response	Binary response	ARPC2	MALT1	ARHGEF9	LINC00667	IRF7	KLHDC7B	OSR2	ZNF235	GNL2	TRIM9	SIX4
MM117_S50_L008_R1_001	partial response	0	927.175610241857	262.87241463561	129.493800313109	216.254646522891	229.204026554202	9.0645660219176	53.0924581283745	24.6038220594906	198.125514479056	12.9493800313109	111.364668269273
MM158_S39_L007_R1_001	very good partial response	100	853.581020277371	417.748338313713	291.760744219101	273.073589114159	155.525355389521	4.82249163998515	12.0562290999629	84.3936036997401	278.498892209142	3.01405727499072	34.3602529348942
MM109_S20_L005_R1_001	complete response	100	1683.02898086087	374.227223213849	204.00351283162	170.223710382229	361.642590928781	7.28583974398644	14.5716794879729	25.8316136377701	229.83512646939	8.6105378792567	2.64939627054052
MM122_S22_L006_R1_001	partial response	0	920.432676219439	275.434898305886	204.049248056883	267.854121288293	765.658478776911	137.08571773481	13.8980911989208	37.9038850879659	157.932854533191	9.47597127199148	128.873209299084
MM156_S38_L007_R1_001	minimal response	0	495.605704533163	447.854647808366	279.971985218024	233.226213897959	413.674944047458	21.6136362017505	2.01057080946517	84.4439739975369	371.452957048689	4.02114161893033	42.7246297011348
MM138_S30_L006_R1_001	very good partial response	100	1061.77312780219	284.239783781243	113.695913512497	166.87626015544	368.59481638729	40.34371124637	5.50141516995955	98.4142047070541	391.823013771563	1.22253670443545	80.0761541405223
MM141_S12_L004_R1_001	minimal response	0	397.644416106479	0	0	0	991.387448375058	5.44718378228054	0	0	223.334535073502	0	103.49649186333
MM144_S13_L004_R1_001	very good partial response	100	1018.62258344887	502.310449226505	276.53327866825	606.447981383219	124.264954338264	7.87594781017168	6.12573718568909	115.513901215851	360.543388643415	0	0
MM155_S37_L007_R1_001	very good partial response	100	1184.85945367975	528.061929529246	390.306643565095	253.371329541207	263.21099282436	0	18.8593546260445	199.253181483862	257.471189242521	0	2.45991582078841
MM146_S32_L007_R1_001	complete response	100	1416.12891066456	551.122333789558	260.353596977848	207.431253666931	417.904021317247	40.7562873773735	6.69133076344937	142.951157219146	350.990713682753	1.21660559335443	29.1985342405064
MM139_S11_L004_R1_001	minimal response	0	973.699731644643	332.351384417452	117.969770685114	144.3183489092	815.009430976851	41.9181926292282	13.1742891120431	16.7672770516913	332.950215740727	0	118.568602008388
MM160_S15_L004_R1_001	very good partial response	100	1579.25042781976	155.532239103461	209.830476423604	188.66336695982	1584.77228246248	40.4936007133271	0	24.8483458922689	263.208404636626	0	35.8920551777218
MM171_S2_L004_R1_001	complete response	100	1401.29584563686	754.543916881386	3064.37223386522	1024.02388719617	7.69942772327945	0	0	1339.70042385062	562.0582237994	0	0
MM161_S11_L007_R1_001	minimal response	0	523.404089456492	311.690075743754	187.014045446252	195.247368201748	573.392120472	21.1714013712738	8.23332275549538	41.1666137774769	245.823493699791	1.17618896507077	7.64522827296
MM162_S16_L004_R1_001	very good partial response	100	996.646578276854	271.202866973413	200.287629672945	383.325607029559	225.203794129866	0	0	0	188.787861462058	0	55.5822130192861
MM135_S10_L003_R1_001	partial response	0	849.464483297175	369.466808931801	252.752398578868	226.472332671585	383.379785000363	104.347320514212	43.2848144355248	20.0965209879222	197.873437419542	8.50237426412095	0
MM116_S7_L003_R1_001	minimal response	0	851.622592885069	170.157697305146	167.655378227129	166.82127186779	424.560136903526	22.5208717021517	36.7006798109138	0	212.697121631432	0	52.5487006383539
MM120_S9_L007_R1_001	partial response	0	1221.95585022093	91.6466887665694	81.4637233480617	40.7318616740308	743.356475551063	142.561515859108	0	61.0977925110463	50.9148270925386	0	50.9148270925386
MM115.2_S9_L004_R1_001	minimal response	0	1634.04303359448	439.539061911061	133.713131158591	163.884299214889	902.392208229262	95.9991710882194	36.3425433405402	42.5139186247829	314.05443113146	9.59991710882194	85.7135456144816
MM134_S15_L006_R1_001	minimal response	0	1105.57780540079	505.23210613077	147.37898342864	196.819217486171	411.060231735472	43.7899215938132	8.00460932360026	47.0859371976486	379.512653813048	0.470859371976486	0.470859371976486
MM172_S43_L008_R1_001	partial response	0	769.466249315645	412.485324234507	271.095170601716	202.1528642849	247.140640440788	62.5154811516887	12.2693934970604	56.6729128197552	245.972126774401	7.01108199832023	8.17959566470693
MM167_S19_L006_R1_001	partial response	0	2263.2554402495	325.712463554882	197.993021510245	178.472582769798	226.437089389181	16.174077813513	10.5968096019568	36.2522433751153	252.09252316234	2.7886341057781	16.174077813513
MM165_S41_L008_R1_001	minimal response	0	1012.41807846658	356.032383906913	103.516023514785	245.458449697938	947.328457620157	76.8528053367346	34.5053411715951	78.4212299354435	173.31091815733	5.48948609548104	24.3105812799875
MM173_S3_L004_R1_001	minimal response	0	924.698992710502	606.045904709937	258.149337114382	368.568682481667	332.770629874008	0	1.51259377215458	59.9995529621318	309.577525367638	2.01679169620611	0.504197924051528
MM154_S20_L006_R1_001	complete response	100	1064.4538530774	1557.94274382373	203.374687909963	462.330035869854	216.848787316006	30.7377892700358	20.2111491090646	133.477797241114	212.638131251618	3.78959045794962	84.2131212877693
MM153_S17_L006_R1_001	very good partial response	100	1197.99469129585	685.968330394353	287.616721386775	212.650182422249	169.532173083176	2.44988689426555	0.979954757706218	145.523281519373	504.186722839849	1.95990951541244	0.979954757706218
MM179_S6_L004_R1_001	complete response	100	1878.49795500078	570.258307768094	232.016860513489	69.8845965402076	475.215256473411	0	25.1584547544747	173.313799419715	452.852185580545	0	0
MM136_S28_L006_R1_001	partial response	0	717.043588288142	344.956104635917	160.573467647538	221.480645031086	761.893418906937	55.9238628703493	23.2554677282641	63.6756854464373	239.752798246151	5.53701612577716	12.1814354767097
MM170_S42_L008_R1_001	complete response	100	1295.64474839675	581.530001651009	256.4670165732	325.062985077809	221.145211895454	19.9644982961174	1.02382042544192	118.251259138541	300.491294867203	0	7.67865319081438
MM128_S24_L006_R1_001	very good partial response	100	2397.71762911289	474.795570121365	170.926405243691	234.232481259873	420.98540550761	23.7397785060682	12.6612152032364	44.3142532113274	229.48452555866	37.9836456097092	12.6612152032364
MM150_S34_L007_R1_001	very good partial response	100	909.238382963046	428.400164990312	316.032908599411	298.241426337518	161.99612796355	29.9646017042404	2.34098450814378	91.7665927192363	303.859789157063	0.936393803257514	19.196072966779
MM108_S1_L001_R1_001	complete response	100	1175.96444025666	1221.69639071109	267.85856694735	293.991110064165	313.590517401776	0	0	78.397629350444	372.388739414609	13.0662715584073	97.9970366880551
MM131_S46_L008_R1_001	partial response	0	1274.57424335767	453.771734176601	139.82124762075	186.428330161	936.025574350022	91.2722033079897	5.17856472669445	21.3615794976146	262.812159879743	3.23660295418403	8.41516768087848
MM140_S31_L007_R1_001	partial response	0	859.609269136971	307.6112377534	134.959871109199	173.867221338878	1248.68277143376	106.387285784279	35.2597861456466	72.3433543333094	159.276965002749	6.68720082072608	71.127499638632
MM130_S25_L006_R1_001	very good partial response	100	691.086192591921	1118.63444561532	175.224693862049	180.831884065634	245.314571406868	58.1745983622002	25.232355916135	4.20539265268917	312.600853849895	0	0
MM159_S40_L007_R1_001	minimal response	0	1001.7220564338	1145.1785484663	242.392003779044	220.13151363607	440.263027272141	51.941143666938	37.1008169049557	27.2072657303008	118.722614095858	150.876655413486	7.42016338099114
MM129_S14_L006_R1_001	partial response	0	1046.26660477977	924.671006305797	231.394609036289	164.244800923797	309.433575221076	62.6126589157017	46.2789218072578	20.8708863052339	164.244800923797	225.042600160783	298.54441714878
MM163_S10_L004_R1_001	very good partial response	100	1496.04469495827	339.094511200147	156.453507147791	211.514398075339	163.168249943833	30.8878168617956	0	57.7467880459657	398.855722084926	2.68589711841701	40.9599310558594
MM121_2_S19_L004_R1_001	very good partial response	100	1700.27222212523	710.407857514262	84.5723639897931	208.85696846175	596.419019093237	161.790609371778	6.61870674702729	69.1287149133961	481.69476881143	0	0
MM145_S10_L007_R1_001	complete response	100	889.734815193485	801.968125655287	228.193392799316	317.057165956741	329.125085768244	12.0679198115023	0	116.290863638113	453.095534740949	2.19416723845496	2.19416723845496
MM123_S9_L003_R1_001	complete response	100	1125.85742632919	702.569944337207	440.742635888558	340.375500983243	0	0	0	0	292.373827767658	0	0
MM111_S21_L006_R1_001	partial response	0	987.508019769012	308.462374938694	173.510085903015	187.433734771776	200.286333727555	51.4103958231156	113.531290776047	63.1919448659129	258.12302902856	2.14209982596315	70.689294256784
MM181_S8_L004_R1_001	minimal response	0	875.118854192944	791.985334161949	169.038157396357	177.351509399457	593.573333021307	40.4583130817511	16.6267040061991	59.8561344223166	288.75042624099	2.77111733436651	141.326984052692
MM178_S5_L004_R1_001	very good partial response	100	1026.51928519731	482.689319058294	234.908801941703	218.819157973093	463.381746295962	22.5255015560537	0	157.678510892376	99.7557926053808	0	0
MM169_S17_L004_R1_001	very good partial response	100	1749.38904418671	649.303954113668	258.22892887739	120.904874214269	611.987634911733	74.6326384038699	44.7795830423219	180.610984937365	259.721581645467	0	0
MM107_S19_L005_R1_001	very good partial response	100	993.329562208084	604.317209423995	290.026041234078	255.746734899639	170.241049436205	0.770321490661562	4.23676819863859	28.8870558998086	348.185313779026	4.62192894396937	6.93289341595406
MM118_S8_L007_R1_001	minimal response	0	0	0	0	0	881.260460382452	0	440.630230191226	0	0	0	440.630230191226
MM115_S13_L006_R1_001	minimal response	0	1065.57796660894	424.56622107075	190.98134511833	217.424915980868	328.096156998157	60.2325780757811	152.785076094664	24.974483592397	463.252185851129	5.38665332385034	115.568198584426
MM180_S7_L004_R1_001	minimal response	0	3026.42987695187	197.626021060669	51.532861187972	128.08167440894	492.313936009363	32.5207376428949	0.500319040659922	24.5156329923362	288.183767420115	29.5188233989354	3.00191424395953
MM111.3_S45_L008_R1_001	partial response	0	978.162567433308	218.267680336358	234.43565665757	103.226310358505	17.4116668074587	3.10922621561763	12.4369048624705	69.646667229835	392.384348410945	154.217620294635	28.6048811836822
MM175_S4_L004_R1_001	complete response	100	1638.56049777876	931.61077481758	67.9681080797448	169.716772869782	422.053461549074	9.36087716068341	2.84896261412104	27.2686421637299	213.265201399918	9.36087716068341	40.6994659160148
MM148_S16_L006_R1_001	very good partial response	100	851.681343390715	198.20745736016	199.873066245539	229.298823220577	217.084358061128	8.88324738869064	3.33121777075899	69.9555731859388	375.872405133973	0	0.555202961793165
MM132_S26_L006_R1_001	partial response	0	1014.90612383564	235.824847212984	118.389801839717	45.8283103895678	366.626483116542	20.0498857954359	0	18.1403728625372	99.2946725107302	0	206.227396753055
MM126_S23_L006_R1_001	complete response	100	1592.57744253328	718.906431739162	349.468404317648	303.288650889959	315.769665329875	4.3683550539706	8.73671010794121	96.1038111873533	345.100049263678	1.8721521659874	7.48860866394961
MM166_S18_L006_R1_001	minimal response	0	1188.07288892974	413.475007208462	220.092639495977	240.392446051432	136.756591531481	14.4235467630859	47.0100783389466	44.8732565962672	159.727425265285	2.13682174267939	1.60261630700954
MM137_S29_L006_R1_001	complete response	100	1644.80620426138	444.272389011421	203.666443501865	144.263730813821	195.67952414885	15.4746562464652	4.49264213607054	69.8855443388751	328.462058392713	0	14.4762913273384
MM104_2_S18_L004_R1_001	complete response	100	2642.9989948673	480.545271794054	287.282499442098	321.234067557982	258.554249497888	349.962317502192	0	0	726.041225862756	0	0
MM152_S36_L007_R1_001	minimal response	0	696.334275740452	472.51254425245	143.245908152322	185.523346322278	354.633099002102	67.1465194464008	1.98952650211558	120.863735003521	388.455049538067	16.4135936424535	7.95810600846231
MM147_S14_L004_R1_001	partial response	0	831.827113915845	342.896724941061	367.908015466174	192.022165966994	253.34016854469	190.408534320213	126.670084272345	51.6362126970069	221.067535609061	329.180855943419	14.5226848210332
MM174_S44_L008_R1_001	very good partial response	100	1511.66466586211	447.373985772506	367.524839167633	281.112749006195	62.3479637873663	3.28147177828244	1.09382392609415	71.0985551961195	254.860974779936	0	41.5653091915775
