# Supplementary material for: Machine Learning Applicability for Classification of PAD/VCD Chemotherapy Response Using 53 Multiple Myeloma RNA Sequencing Profiles
Source: Front Oncol. 2021 Apr 15;11:652063. doi: 10.3389/fonc.2021.652063 (PMC8083158; doi:10.3389/fonc.2021.652063)
Supplement: Supplementary Table 2 — Quality control metrics. [file DataSheet_2.xlsx]

## Sheet: Sheet2
Title	Uniquely mapped reads to HGNC genes (STAR output)	Million.raw.reads	Million.distinct.sequences	Average.fragment.multiplicity	%.GC	Exit.adaptor.of.read.1	%.Mb.aligned.on.any.target.before.clipping	%.Reads.aligned.on.any.target	%.reads.rejected.by.alignment.quality.filter	%.reads.of.good.quality.from.unaligned.fragments..missing.genome..microbiome.or.mapping.difficulty.	%.Reads.aligned.in.ribosomal.RNA	%.Reads.aligned.in.mitochondria	%.Reads.aligned.in.RefSeq	%.Reads.supporting.known.exon.exon.junctions	Average.read.length..nt.	%.reads.mapping.on.plus.strand.of.RefSeq	%.reads.mapping.on.minus.strand.of.RefSeq	Mismatches.per.kb.aligned	Accessible.transcript.length..estimated.on.transcripts.longer.than.8kb..usually.limited.by.the.3..biais.in.poly.A.selected.experiments	Genes.significantly.expressed.in.AceView	Genes.significantly.expressed.in.RefSeq	Transcripts.significantly.expressed.in.AceView	Transcripts.significantly.expressed.in.RefSeq	Supported.AceView.exon.exon.junctions	Supported.RefSeq.exon.exon.junctions	%.AceView.exon.exon.junctions.with.support	%.RefSeq.exon.exon.junctions.with.support	Mb.aligned.on.any.target	Mb.in.main.protein.coding.genes.minus.very.highly.expressed.genes	Mb.in.very.highly.expressed.genes	Very.highly.expressed.genes..collecting.over.2..of.the.reads	%.bases.mapped.in.intergenic.regions..suspected.genomic.contamination.	%.bases.mapped.to.intronic.regions..incompletely.spliced.transcripts.	%.bases.mapped.to.UTR.or.non.coding.regions	%.bases.mapped.to.protein.coding.regions..CDS.
MM104_2_S18_L004_R1_001.fastq.gz	2738936	44.021	0.922	43.32	54.78	GGGACCTTAGCTGGCGGTCTGGGT	19.17	17.74	0.259	72.54	13.97	3.69	32.82	3.68	f1:49.63	3.34	96.66	2.03758	5700	10880	7899	16423	8407	4960	4761	1.25	1.88	379.927	114.674	56.571	RN7SL2andRN7SL3, IGHV_, IGK_, IGL_	5.59	37.68	20.1	36.62
MM107_S19_L005_R1_001.fastq.gz	16473956	47.478	18.764	2.52	51.76		93.65	95.06	0.528	4.07	6.08	0.921	36.09	4.17	f1:49.54	2.58	97.42	2.07092	5850	28449	14385	68273	16651	112671	101807	28.44	40.29	2196.22	710.938	438.427	IGHV_, IGL_, RN7SL2andRN7SL3, RN7SK, MALAT1	6.22	37.68	18.15	37.95
MM108_S1_L001_R1_001.fastq.gz	2766209	27.659	2.206	12.17	65.27		65.47	64.83	0.248	31.95	64.63	13.98	11.91	0.575	f1:49.65	4.8	95.2	2.63212	5400	16925	11847	28126	12888	20387	19541	5.15	7.73	872.273	53.642	58.788	RN7SL2andRN7SL3, RN7SL1, IGK_, RN7SK	0.83	55.56	19.61	24.01
MM109_S20_L005_R1_001.fastq.gz	8082544	32.745	8.123	4	52.91		76.86	77.82	0.949	20.45	8.15	1.3	40.69	3.88	f1:49.56	3.12	96.88	2.71606	5850	27392	14144	63541	16311	78472	73557	19.81	29.11	1237.81	423.587	195.77	RN7SL2andRN7SL3, IGL_, RN7SK, MALAT1	3.68	40.3	20.08	35.93
MM111_S21_L006_R1_001.fastq.gz	8280584	34.431	7.305	4.71	55.35		53.32	54.33	1.15	44.39	20.19	1.57	38.51	4.66	f1:49.60	1.7	98.3	2.50635	5800	21851	13517	43608	15468	82615	76855	20.85	30.41	909.57	299.833	171.45	IGL_, RN7SL2andRN7SL3, IGHV_, RN7SK, RN7SL1	8.16	30.9	20.15	40.8
MM111-3_S45_L008_R1_001.fastq.gz	6306779	29.887	13.329	2.23	50.96		93.87	95.59	1.24	2.74	11.05	2.67	30.83	3.47	f1:49.54	4.25	95.75	3.33346	5850	28395	14077	66449	16071	94047	86668	23.74	34.3	1384.86	457.581	22.608	RN7SL2andRN7SL3, IGL_	7.93	50.09	14.57	27.41
MM115_S13_L006_R1_001.fastq.gz	10435502	40.559	20.013	2.03	50.86		94.87	96.24	0.845	2.8	9.96	1.89	33.94	2.83	f1:49.54	2.89	97.11	1.77217	5900	26449	12979	64328	14824	100760	91230	25.43	36.1	1904.81	532.068	280.273	RN7SL2andRN7SL3, IGL_, IGHV_, RN7SL1, RN7SK, MALAT1	5.74	44.94	18.57	30.76
MM115-2_S9_L004_R1_001.fastq.gz	11060028	35.278	15.019	2.34	54.3		94.77	96.21	0.787	2.68	19.22	13.64	27.12	2.3	f1:49.56	3.03	96.97	2.32282	5900	27092	13877	62085	15749	99589	91557	25.14	36.23	1652.04	373.969	168.172	RN7SL2andRN7SL3, IGL_, IGHV_, MALAT1, RN7SL1	3.54	42.61	21.71	32.14
MM116_S7_L003_R1_001.fastq.gz	9382892	31.504	2.066	15.23	56.25		68.32	69.48	2.43	27.92	15.57	1.19	35.7	3.9	f1:49.62	2.73	97.27	1.86541	5800	22131	12904	50064	15120	33260	31720	8.39	12.55	1066.24	337.85	163.072	IGK_, RN7SL2andRN7SL3, RN7SK, IGHV_	6.21	30.85	23.47	39.47
MM117_S50_L008_R1_001.fastq.gz	5797438	39.231	3.666	10.69	53.02		37.59	38.44	0.862	60.59	5.66	1.83	33.31	4.45	f1:49.61	3.43	96.57	3.38792	5950	22687	12903	49702	14706	34344	32714	8.67	12.95	730.888	221.475	160.673	IGK_, IGHV_, RN7SL2andRN7SL3, RN7SK	6.93	35.86	18.75	38.47
MM118_S8_L007_R1_001.fastq.gz	15359	22.964	0.433	52.97	55.08	GGGACCTTAGCTGGCGGTCTGGGTTGTTTCCCTCTTG	0.65	0.7	0.0425	99.02	35.37	0.347	12.65	0.709	f1:49.67	18.22	81.77	12.5583	NA	345	256	317	252	683	655	0.17	0.26	7.369	0.866	0.271	RN7SL2andRN7SL3, CLCN5, RN7SK, LOC100133239, ZEB2andGTDC1, HEG1	20.45	52.95	9.79	16.8
MM120_S9_L007_R1_001.fastq.gz	1004163	29.819	1.373	21.3	54.53	CGCCTGCGCACGCTTTACGCCCAGTAATTCCGATTAACGCTCGCACCCTACGTATTACCGCGGCTGCTGGC	9.05	9.09	0.244	88.69	18.6	0.97	32.12	4.29	f1:49.62	3.09	96.91	3.11168	5500	12013	9529	17292	10136	9195	8826	2.32	3.49	131.263	28.192	40.09	RN7SL2andRN7SL3, IGHV_, IGK_, IGL_, RN7SK, RN7SL1	10.81	24.83	21.77	42.59
MM121_2_S19_L004_R1_001.fastq.gz	10029325	43.087	2.414	17.52	53.9		59.77	59.8	1.03	37.35	9.11	2.59	34.22	4.07	f1:49.59	2.61	97.39	1.99812	5800	23674	13715	53596	15903	29273	28025	7.39	11.09	1254.2	401.931	216.376	RN7SL2andRN7SL3, IGHV_, IGK_, IGL_	6.27	35.49	20.04	38.2
MM122_S22_L006_R1_001.fastq.gz	13435901	39.921	9.626	4.14	56.32	GGAGGCTGAGGCAGG	82.89	84.9	2.13	12.8	13.93	0.364	31.28	3.11	f1:49.58	3.36	96.64	2.80779	5900	25568	13345	56673	15292	83304	76221	21.03	30.16	1638.12	455.789	215.14	IGL_, RN7SL2andRN7SL3, RN7SK, IGJ	5.87	32.19	23.52	38.43
MM123_S9_L003_R1_001.fastq.gz	1747489	35.053	0.751	42.48	55.18	GGGACCTTAGCTGGCGGTCTGGGTTGTTTCCCTCTTGA	16.75	15.51	0.393	74.92	15.14	0.971	36.67	3.48	f1:49.63	4.42	95.58	1.66184	5850	9548	7108	12772	7490	4003	3865	1.01	1.53	265.256	70.752	54.353	RN7SL2andRN7SL3, IGK_, RN7SL1, RN7SK	10.58	35.43	20.16	33.84
MM126_S23_L006_R1_001.fastq.gz	8614097	38.75	15.79	2.45	49.85		68.89	69.9	0.807	29.21	6.55	1.55	35.53	3.25	f1:49.56	2.72	97.28	1.98367	5900	26664	13686	60184	15557	99129	91524	25.02	36.22	1322.19	412.69	148.808	IGK_, RN7SL2andRN7SL3, RN7SK, MALAT1	7.74	44.36	17.97	29.94
MM128_S24_L006_R1_001.fastq.gz	4240679	41.443	7.99	5.17	52.78		28.08	28.49	0.187	70.99	7.04	1.04	44.5	3.4	f1:49.61	2.22	97.78	1.89288	5750	22685	13482	47048	15245	74213	69535	18.73	27.52	575.321	216.428	92.67	RN7SL2andRN7SL3, IGL_, RN7SK, RN7SL1	3.19	36.46	22.69	37.66
MM129_S14_L006_R1_001.fastq.gz	12476246	41.034	17.473	2.35	50.52		86.47	87.63	0.604	11.69	7.48	2.16	40.09	3.47	f1:49.55	2.01	97.99	1.54783	5900	26625	13567	61647	15647	106788	97198	26.95	38.47	1757.23	586.996	276.194	RN7SL2andRN7SL3, IGL_, RN7SK, MALAT1, RN7SL1	6.06	37.87	20.86	35.21
MM130_S25_L006_R1_001.fastq.gz	8601457	35.332	10.594	3.33	52.58		61.51	62.48	0.565	36.88	10.99	2.75	42.21	4.24	f1:49.57	1.81	98.19	1.99332	5800	23905	13228	52895	15329	92775	85400	23.42	33.8	1076.68	411.884	183.262	IGL_, RN7SL2andRN7SL3, RN7SK	4.08	32.96	21.69	41.28
MM131_S46_L008_R1_001.fastq.gz	11044033	31.556	10.469	3.01	51.73		88.28	89.81	2.13	7.84	6.35	2.02	40.18	4.53	f1:49.55	2.36	97.64	2.52866	5900	25170	13454	55891	15517	86988	80438	21.96	31.83	1379.23	419.24	322.992	RN7SL2andRN7SL3, IGK_, IGHV_, RN7SK, MALAT1, RN7SL1	7.23	32.07	21.19	39.5
MM132_S26_L006_R1_001.fastq.gz	5924299	36.432	2.003	17.65	58.76	TTTTTTTTTCTTTTTTTT	74.46	73.95	0.93	22.14	31.5	0.235	23.7	2.79	f1:49.61	6.42	93.58	3.68192	5800	21949	12504	45008	14201	16945	16184	4.28	6.4	1306.06	301.447	89.848	IGHV_, RN7SL2andRN7SL3, IGK_, MALAT1	7.37	54.16	12.69	25.78
MM133_S27_L006_R1_001.fastq.gz	15885271	35.17	6.37	5.51	56.21		90.33	92.07	2.47	5.28	6.04	1.16	42.54	4.71	f1:49.58	1.99	98.01	2.30261	5800	23388	14112	51558	16415	79713	74784	20.12	29.59	1572.46	467.84	511.06	RN7SL2andRN7SL3, IGK_, IGL_, IGHV_, RN7SL1	7.27	16.95	27.03	48.76
MM134_S15_L006_R1_001.fastq.gz	11167832	38.343	20.45	1.87	47.37		97	98.24	0.695	0.952	6.1	1.3	37.26	3.34	f1:49.53	2.61	97.39	1.51611	5850	26029	12851	61877	14580	99407	89770	25.09	35.53	1840.79	597.391	183.554	RN7SL2andRN7SL3, RN7SK, MALAT1, IGHV_, RN7SL1	5.8	46.35	18.2	29.66
MM135_S10_L003_R1_001.fastq.gz	10845623	30.987	2.921	10.46	54.38		83.29	83.87	1.05	13.68	5.05	0.973	32.29	5.04	f1:49.57	2.87	97.13	2.70177	5850	24299	13443	56187	15519	42387	40370	10.7	15.98	1261.91	353.096	380.432	IGHV_, RN7SL2andRN7SL3, IGK_, semomo, raremi	8.26	30.56	18.95	42.23
MM136_S28_L006_R1_001.fastq.gz	12809763	37.032	9.907	3.73	52.21		91.92	93.53	1.8	4.48	7.85	1.82	33.89	4.42	f1:49.55	2.82	97.18	2.14857	5900	27048	13645	64030	15650	84103	78043	21.23	30.88	1684.01	490.133	350.445	IGHV_, IGK_, RN7SL2andRN7SL3, MALAT1, RN7SL1	7.23	37.15	18.9	36.73
MM137_S29_L006_R1_001.fastq.gz	13290408	35.348	3.604	9.76	53.14		91.57	92.98	1.36	5.14	10.31	5.88	37.17	3.41	f1:49.56	2.88	97.12	1.8234	6000	26448	14220	64877	16540	46375	43801	11.71	17.33	1596.39	529.958	173.533	RN7SL2andRN7SL3, IGK_, RN7SK, MALAT1	4.15	34.63	23.76	37.45
MM138_S30_L006_R1_001.fastq.gz	11057417	35.016	15.795	2.21	53.18		94.25	95.72	1.04	3.11	12.28	2.26	30.51	3.67	f1:49.56	2.93	97.07	1.45543	5850	26517	13330	62406	15141	97181	89185	24.53	35.29	1634.21	464.564	226.144	IGHV_, IGK_, RN7SL2andRN7SL3, MALAT1	7.13	43.82	16.45	32.61
MM139_S11_L004_R1_001.fastq.gz	11723656	41.828	2.836	14.66	54.04		77.55	78.62	1.19	19.57	10.91	0.471	31.89	5.01	f1:49.58	2.81	97.19	2.48205	5900	23568	12987	53541	15117	32865	31407	8.3	12.43	1598.68	496.754	307.783	IGHV_, IGK_, RN7SL2andRN7SL3	8.22	37.53	16.78	37.47
MM140_S31_L007_R1_001.fastq.gz	10926596	34.192	6.016	5.67	53.44		88.02	89.63	1.36	8.73	7.29	1.29	37.96	3.26	f1:49.56	3.15	96.85	2.60937	5850	26796	13957	63386	16093	69049	64963	17.43	25.71	1487.68	452.891	276.464	RN7SL2andRN7SL3, IGL_, IGHV_, klerzu, RN7SL1, RN7SK	6.65	38.08	19.32	35.96
MM141_S12_L004_R1_001.fastq.gz	1198361	21.768	0.501	42.82	55.46	CATGCTGATCCGCGATTACTAGCGATTCC	21.9	21.97	0.246	76.41	43.03	1.7	25.94	2.69	f1:49.65	2.86	97.14	2.06276	5350	6694	5531	8154	5733	2070	2000	0.52	0.79	233.511	53.912	23.228	RN7SL2andRN7SL3, IGK_, IGHV_, RN7SK	3.29	48.1	17.11	31.51
MM144_S13_L004_R1_001.fastq.gz	6026111	26.895	2.663	9.98	49.56		78.06	78.61	1.15	19.02	2.3	0.584	27.11	3.28	f1:49.54	4.52	95.48	1.85014	5850	23348	12354	52634	14013	27570	26383	6.96	10.44	1027.86	301.244	86.234	IGHV_, IGL_, MALAT1	8.53	50.19	13.65	27.63
MM145_S10_L007_R1_001.fastq.gz	4643561	18.993	8.745	2.17	45.96		94.68	96.4	0.989	2.43	2.96	0.372	25.76	2.36	f1:49.52	5.58	94.42	2.19764	5900	26282	13091	58869	14539	68958	64685	17.41	25.6	889.461	241.282	35.532	IGK_, MALAT1, RN7SL2andRN7SL3	6.74	56.93	13.65	22.68
MM146_S32_L007_R1_001.fastq.gz	11327165	34.647	16.694	2.07	49.24		94.4	95.87	1.14	2.86	4.02	0.703	32.06	3.56	f1:49.52	2.83	97.17	1.92235	5850	25751	12959	60625	14654	95240	86984	24.04	34.42	1618.38	428.435	318.266	IGK_, IGHV_, RN7SL2andRN7SL3, MALAT1, IGJ, RN7SL1, RN7SK	6.36	43.5	17.94	32.2
MM147_S14_L004_R1_001.fastq.gz	6749963	24.675	2.779	8.86	55.39	TTTTTTTTTTTGAGAC	87.29	89.1	1.06	9.57	18.91	1.15	30.53	3.25	f1:49.57	4.48	95.52	3.32103	5750	25158	13181	59331	15257	36683	35130	9.26	13.9	1065.47	356.578	48.073	IGL_, RN7SL2andRN7SL3	4.27	49.72	15.1	30.91
MM148_S16_L006_R1_001.fastq.gz	13591548	36.767	15.891	2.31	50.36		94.71	96.2	1.56	2.13	6.82	1.74	33.03	3.59	f1:49.54	2.24	97.76	1.71212	5850	25023	12812	58457	14557	98717	90539	24.92	35.83	1723.56	460.665	364.336	IGK_, RN7SL2andRN7SL3, IGHV_, RN7SL1, MALAT1, semomo, RN7SK	8.1	37.61	20.25	34.04
MM150_S34_L007_R1_001.fastq.gz	13626366	38.971	16.496	2.36	49.53		94.08	95.39	1.78	2.68	4.06	1.05	40.38	3.58	f1:49.54	2.47	97.53	1.1804	5900	27772	13628	67530	15683	102111	93280	25.77	36.91	1813.99	568.02	368.407	RN7SL2andRN7SL3, IGK_, RN7SL1, RN7SK	4.02	38.46	22.37	35.15
MM152_S36_L007_R1_001.fastq.gz	11480351	37.379	15.75	2.37	49.38		94.05	95.44	0.875	3.31	4.04	1.29	31.4	3.72	f1:49.53	3.78	96.22	2.04683	5850	27633	13487	65716	15423	97614	89905	24.64	35.58	1735.36	531.404	220.311	IGL_, IGHV_, RN7SL2andRN7SL3, MALAT1	6.07	47.69	15.15	31.09
MM153_S17_L006_R1_001.fastq.gz	10856828	37.466	20.851	1.8	46.79		97.12	98.29	0.594	0.98	6.58	2.79	31.33	2.85	f1:49.52	3.07	96.93	1.45958	5850	26520	12981	64915	14725	100856	92111	25.46	36.45	1800.21	550.09	121.848	RN7SL2andRN7SL3, RN7SK, IGK_, IGHV_, MALAT1	5.91	49.99	16.81	27.29
MM154_S20_L006_R1_001.fastq.gz	14653429	43.177	15.295	2.15	48.95		96.4	74.4	0.812	24.67	5.42	1.48	37.17	3.39	f1:49.53	2.51	97.49	1.26641	5850	26395	13241	61267	15086	97934	90041	24.72	35.63	1570.22	497.179	233.701	IGK_, RN7SL2andRN7SL3, MALAT1, RN7SK, RN7SL1	5.82	41.79	20.1	32.3
MM155_S37_L007_R1_001.fastq.gz	6253088	30.122	1.517	8.76	48.36		84.59	38.03	0.394	60.22	4.98	1.08	24.97	2.73	f1:49.53	5.6	94.4	2.44004	5850	22303	12440	46798	13835	19631	18863	4.95	7.46	556.807	144.349	45.319	IGL_, IGHV_, RN7SK, RN7SL2andRN7SL3	10.79	50.7	13.7	24.81
MM156_S38_L007_R1_001.fastq.gz	10776689	38.334	22.037	1.74	47.34		95.44	97.03	1.24	1.54	2.11	0.708	26.47	2.22	f1:49.52	5.24	94.76	1.83473	5900	28888	13433	70700	15061	99654	90894	25.15	35.97	1809.78	497.34	104.534	IGK_, MALAT1, RN7SL2andRN7SL3	6.67	52	15.97	25.36
MM158_S39_L007_R1_001.fastq.gz	9661583	35.081	15.033	2.33	49.05		91.5	92.91	0.747	6.17	4.34	4.36	31.85	2.47	f1:49.53	3.98	96.02	1.8279	5900	28035	13507	67653	15324	91212	84140	23.02	33.3	1587.97	444.723	174.56	RN7SL2andRN7SL3, IGL_, MALAT1, RN7SK	5.22	46.77	18.61	29.4
MM159_S40_L007_R1_001.fastq.gz	6391846	34.282	6.429	5.29	66.19	GGAGGCTGAGGCAGG	94.37	95.58	0.698	2.83	54.75	18.17	11.28	0.724	f1:49.65	5.8	94.2	2.11871	5800	24315	13847	49070	15396	61534	57686	15.53	22.83	1592.48	144.556	45.777	RN7SL2andRN7SL3, RN7SL1	1.66	53.01	19.83	25.5
MM160_S15_L004_R1_001.fastq.gz	5943554	35.185	3.576	9.48	60.61		87.56	86.1	0.657	9.56	37.31	0.468	18.36	1.89	f1:49.61	6.1	93.9	2.66032	5800	25205	12808	61482	14568	35352	33388	8.92	13.21	1472.62	328.854	9.511	MALAT1	5.98	62.58	10.93	20.51
MM161_S11_L007_R1_001.fastq.gz	10447341	34.541	8.398	4.11	51.96		93.66	95.46	1.19	3.14	5.74	1.08	28.92	4.29	f1:49.54	3.32	96.68	2.84396	5900	25157	12768	58168	14597	73818	68938	18.63	27.28	1599.77	434.706	355.988	IGL_, IGHV_, RN7SL2andRN7SL3, MALAT1	6.84	40.47	15.65	37.04
MM162_S16_L004_R1_001.fastq.gz	6373128	28.401	1.375	19.31	53.92		61.01	57.98	0.968	34.51	9.12	1.27	39.26	4.45	f1:49.59	3.26	96.74	1.87572	5850	19533	12155	38825	13883	18157	17506	4.58	6.93	803.266	271.612	151.479	IGK_, RN7SL2andRN7SL3, RN7SK	4.01	37.52	21.15	37.31
MM163_S10_L004_R1_001.fastq.gz	9513122	33.148	12.943	2.56	55.01		93.72	95.43	0.891	3.54	17.14	2.71	34.3	3.82	f1:49.57	2.42	97.58	2.52453	5850	27687	14023	63919	16083	96422	88845	24.34	35.16	1538.03	436.712	276.285	IGL_, RN7SL2andRN7SL3, IGHV_, RN7SK, RN7SL1	4.13	40.39	18.88	36.6
MM165_S41_L008_R1_001.fastq.gz	9164853	30.663	3.437	8.87	55.66		88.78	90.5	1.58	7.35	11.98	2.6	31	2.78	f1:49.57	3.84	96.16	2.33736	6000	24847	13424	57858	15347	34205	32457	8.63	12.84	1342.2	327.425	225.538	RN7SL2andRN7SL3, IGL_, IGK_, IGHV_, RN7SL1, RN7SK	5.99	37.57	21.64	34.8
MM166_S18_L006_R1_001.fastq.gz	13187715	37.022	11.602	3.19	52.57		94.51	96.08	1.29	2.51	8.23	2.95	40.12	3.81	f1:49.56	1.99	98.01	1.49536	5900	25401	13443	57165	15481	92307	84643	23.3	33.5	1732.24	517.211	412.007	RN7SL2andRN7SL3, IGHV_, IGK_, RN7SK, RN7SL1	5.83	32.05	22.88	39.24
MM167_S19_L006_R1_001.fastq.gz	10854607	40.967	22.11	1.85	50.13		95.51	96.92	1.3	1.66	7.74	2.09	27.52	2.53	f1:49.54	4.13	95.87	1.42599	5900	27851	13382	66202	15105	101293	92119	25.57	36.46	1936.44	456.268	276.197	RN7SL2andRN7SL3, IGHV_, IGK_, RN7SL1, MALAT1, RN7SK	9.04	46.35	16.83	27.78
MM169_S17_L004_R1_001.fastq.gz	8773918	38.608	3.127	11.67	56.29	TTTTTTTTTTTGAGAC	78.87	76.27	0.944	17.32	15.91	1.96	31.07	2.91	f1:49.57	4.1	95.9	2.34707	5900	25209	13282	58824	15261	35347	33683	8.92	13.33	1427.34	407.14	180.029	RN7SL2andRN7SL3, IGL_, IGHV_	8.36	42.65	16.95	32.05
MM170_S42_L008_R1_001.fastq.gz	12407333	32.736	6.078	5.37	52.6		90.11	91.6	0.727	7.38	13.43	1.24	37.68	4.23	f1:49.56	2.63	97.37	2.30155	5900	25722	13545	65400	16025	68710	64743	17.34	25.62	1458.09	537.477	180.344	IGK_, RN7SL2andRN7SL3, MALAT1	3.36	40.53	19.46	36.66
MM171_S2_L004_R1_001.fastq.gz	839819	25.658	0.556	45.92	53.89	GGGACCTTAGCTGGCGGTCTGGGTTGTTTCCCTCTTGA	12.79	13.18	0.312	85.89	16.81	2.45	25.39	2.21	f1:49.64	3.93	96.07	3.79986	5150	4679	3294	5634	3373	1516	1455	0.38	0.58	162.177	36.519	17.149	RN7SL2andRN7SL3, IGK_, IGHV_, RN7SL1, MALAT1, RN7SK	8.95	47.79	16.69	26.56
MM172_S43_L008_R1_001.fastq.gz	11901694	34.863	10.587	3.29	53.05		93.83	95.45	1.88	2.47	11.71	1.07	32.82	3.06	f1:49.57	3.24	96.76	1.68208	6000	26550	13323	63621	15263	81673	75825	20.61	30.01	1618.46	435.105	277.669	IGK_, RN7SL2andRN7SL3, RN7SL1, MALAT1, IGJ	3.94	41.04	21.31	33.71
MM173_S3_L004_R1_001.fastq.gz	13899069	36.591	17.31	2.11	47.94		95.99	97.34	0.987	1.56	3.35	0.8	34.44	4.15	f1:49.53	2.57	97.43	2.35417	5800	26503	13442	61437	15255	101933	92777	25.73	36.72	1738.33	540.212	334.454	IGHV_, IGK_, RN7SL2andRN7SL3, MALAT1, RN7SK	8	38.64	18.55	34.82
MM174_S44_L008_R1_001.fastq.gz	8858299	30.577	2.687	11.22	55.02	GCCCAGGCTGGAGTGCAGTGGCTATTCACAGGCGCG	81.94	83.49	1.56	12.65	10.85	0.948	36.48	2.55	f1:49.56	3.79	96.21	2.5345	5900	23148	12930	49611	14699	27136	25970	6.85	10.28	1224.79	265.04	389.844	RN7SL2andRN7SL3, IGL_, IGHV_, klerzu, RN7SL1, RN7SK, MALAT1	6.86	29.99	23.38	39.77
MM175_S4_L004_R1_001.fastq.gz	16349509	43.667	17.029	2.56	50.6		95.43	96.72	1.39	1.73	4.98	3.16	39.61	3.94	f1:49.55	2.45	97.55	1.44102	5950	26414	13507	65424	15630	100665	90698	25.41	35.89	2061.94	690.139	355.289	RN7SL2andRN7SL3, IGHV_, IGK_, MALAT1, RN7SK, RN7SL1	4.6	37.65	21.01	36.73
MM178_S5_L004_R1_001.fastq.gz	8875723	33.63	1.111	30.22	56.83	TTTGACCTGCTCCGTTTCCGACCTGGGCCGGTTCACCCCTCCTTAGGCAACCTGGTGGTCCCCCGCTCCCGGGAG	69.54	70.68	0.599	28.51	12.92	38.7	35.11	0.889	f1:49.61	2.41	97.59	1.09099	5700	16811	11022	28132	12039	10696	10289	2.7	4.07	1157.79	98.123	349.51	RN7SL2andRN7SL3, RN7SL1, IGL_	1.1	11.55	40.42	46.93
MM179_S6_L004_R1_001.fastq.gz	6106489	30.877	1.224	25.09	54.79	GCAGTGGCTATTCACAGGCGCGATCCC	46.7	47.47	0.568	51.35	10.56	42.29	27.85	1.64	f1:49.61	3.65	96.35	1.50293	5800	16454	11105	28067	12152	10507	10120	2.65	4	711.288	114.609	106.603	RN7SL2andRN7SL3, IGL_	2.14	14.99	36.9	45.97
MM180_S7_L004_R1_001.fastq.gz	16148582	37.861	16.812	2.25	51.58		97.43	98.54	0.493	0.854	3.61	1.4	55.98	5.19	f1:49.54	1.8	98.2	0.9775	5950	27007	13827	67578	16294	109150	97484	27.55	38.58	1826.02	705.367	413.008	HBA2andHBA1, HBB, RN7SL2andRN7SL3, RN7SK, RN7SL1	2.38	33.61	21.76	42.26
MM181_S8_L004_R1_001.fastq.gz	12388649	36.351	18.772	1.94	48.2		95.64	97.18	0.872	1.84	4.65	0.886	30.18	3.49	f1:49.52	3.12	96.88	1.87911	5850	26515	13229	60819	14915	99567	91078	25.13	36.04	1720.6	487.369	274.522	IGK_, IGHV_, RN7SL2andRN7SL3, RN7SK, MALAT1	9.45	42.89	16.54	31.12
