# Supplementary material for: Machine Learning Applicability for Classification of PAD/VCD Chemotherapy Response Using 53 Multiple Myeloma RNA Sequencing Profiles
Source: Front Oncol. 2021 Apr 15;11:652063. doi: 10.3389/fonc.2021.652063 (PMC8083158; doi:10.3389/fonc.2021.652063)
Supplement: Supplementary Table 3 — Core marker genes for full MM cohort. [file DataSheet_3.xlsx]

## Sheet: Suppl3_clear_NB
		Core marker genes
Sample ID	Binary response for ML classifier	TSSC4	KLHDC7B	EIF4BP8	SETP4	TRIM9	OSR2	RPL21P1	ARPC2
MM104_2_S18_L004_R1_001	100	58.0234	518.343	0	0	0	0	0	3914.65
MM107_S19_L005_R1_001	100	210.286	1.01833	0	2.03667	6.11001	5.60084	0.509167	1313.14
MM108_S1_L001_R1_001	100	106.643	0	0	0	16.4066	0	0	1476.59
MM109_S20_L005_R1_001	100	187.25	9.76184	0	0	11.5367	19.5237	0	2254.98
MM111_S21_L006_R1_001	0	287.244	65.6557	1.36783	5.47131	2.73565	144.99	2.73565	1261.14
MM115_S13_L006_R1_001	0	223.749	78.6317	0.639282	21.7356	7.03211	199.456	0	1391.08
MM116_S7_L003_R1_001	0	454.625	28.6796	0	3.18663	0	46.7372	0	1084.51
MM117_S50_L008_R1_001	0	232.638	12.2441	20.9899	6.99664	17.4916	71.7156	1.74916	1252.4
MM121_2_S19_L004_R1_001	100	136.252	218.8	0	0	0	8.95089	0	2299.39
MM122_S22_L006_R1_001	0	340.302	183.24	4.22211	3.37769	12.6663	18.5773	1.68885	1230.32
MM126_S23_L006_R1_001	100	193.226	5.28351	0.754787	3.77394	2.26436	10.567	0	1926.22
MM128_S24_L006_R1_001	100	182.11	30.6927	0	8.18471	49.1083	16.3694	0	3099.96
MM129_S14_L006_R1_001	0	347.917	76.6973	1.11156	9.44822	275.666	56.6893	1.11156	1281.62
MM130_S25_L006_R1_001	100	286.324	73.8039	0	6.22443	0	32.0113	2.66761	876.755
MM131_S46_L008_R1_001	0	467.492	115.643	3.28064	4.92096	4.1008	6.56129	0.820161	1614.9
MM132_S26_L006_R1_001	0	586.069	25.5341	0	0	0	0	0	1292.51
MM134_S15_L006_R1_001	0	336.176	56.4338	0	20.6317	0.606815	10.3159	1.82045	1424.8
MM135_S10_L003_R1_001	0	187.723	138.484	3.07743	58.4712	11.2839	57.4454	1.02581	1127.37
MM136_S28_L006_R1_001	0	414.327	72.1501	6.42922	37.8609	7.14357	30.003	2.14307	925.093
MM137_S29_L006_R1_001	100	192.48	20.5755	0	0	0	5.97353	0	2186.98
MM138_S30_L006_R1_001	100	370.974	52.5415	0.796083	17.5138	1.59217	7.16474	0	1382.8
MM139_S11_L004_R1_001	0	266.647	55.3866	0.791237	64.8815	0	17.4072	0	1286.55
MM140_S31_L007_R1_001	0	342.59	138.781	0	22.2049	8.72336	45.9959	0	1121.35
MM144_S13_L004_R1_001	100	43.7796	10.6491	0	0	0	8.28262	0	1377.28
MM145_S10_L007_R1_001	100	49.2873	14.653	0	3.99627	2.66418	0	0	1080.32
MM146_S32_L007_R1_001	100	225.621	52.8553	0	10.2555	1.57777	8.67773	0	1836.52
MM147_S14_L004_R1_001	0	302.651	242.121	1.02594	0	418.582	161.072	0	1057.74
MM148_S16_L006_R1_001	100	161.774	10.8756	4.75807	10.8756	0	4.07835	0	1042.7
MM150_S34_L007_R1_001	100	177.413	37.7224	0	9.43061	1.17883	2.94706	0.589413	1144.64
MM152_S36_L007_R1_001	0	168.94	84.1583	0.623395	54.8588	20.572	2.49358	0.623395	872.753
MM153_S17_L006_R1_001	100	165.729	2.92808	0.585616	0	2.34247	1.17123	0	1431.83
MM154_S20_L006_R1_001	100	202.109	38.1239	0.522245	8.35592	4.7002	25.0678	0	1320.23
MM155_S37_L007_R1_001	100	156.707	0	0	10.9795	0	22.957	0	1442.3
MM156_S38_L007_R1_001	0	211.397	27.5457	0.640597	8.32777	5.12478	2.56239	0	631.629
MM158_S39_L007_R1_001	100	204.261	6.07468	0	3.03734	3.79667	15.1867	0	1075.22
MM159_S40_L007_R1_001	0	344.941	63.5417	0	21.1806	184.574	45.3869	0	1225.45
MM160_S15_L004_R1_001	100	319.086	52.5835	0	25.0967	0	0	0	2050.76
MM161_S11_L007_R1_001	0	187.29	29.3149	5.70013	43.1581	1.62861	11.4003	0	724.731
MM162_S16_L004_R1_001	100	139.026	0	0	0	0	0	0	1326.48
MM163_S10_L004_R1_001	100	200.347	39.2169	2.55762	1.70508	3.41016	0	0	1899.46
MM165_S41_L008_R1_001	0	275.043	103.273	0	0	7.37664	46.3675	1.05381	1360.46
MM166_S18_L006_R1_001	0	213.758	19.7653	0.732048	0.732048	2.92819	64.4202	1.4641	1628.07
MM167_S19_L006_R1_001	0	166.725	20.4874	0.706462	16.2486	3.53231	13.4228	0	2866.82
MM169_S17_L004_R1_001	100	310.275	101.729	0	0	0	61.0377	0	2384.54
MM170_S42_L008_R1_001	100	194.578	25.1276	0.644298	1.2886	0	1.2886	0.644298	1630.72
MM172_S43_L008_R1_001	0	207.607	82.5795	3.08709	27.7838	9.26126	16.2072	0.771771	1016.42
MM173_S3_L004_R1_001	0	168.097	0	0	30.4477	2.53731	1.90298	0.634326	1163.35
MM174_S44_L008_R1_001	100	73.5928	4.32899	0	0	0	1.443	0	1994.22
MM175_S4_L004_R1_001	100	304.202	13.1764	0	1.71866	13.1764	4.0102	0	2306.44
MM178_S5_L004_R1_001	100	240.383	29.5207	0	0	0	0	0	1345.3
MM179_S6_L004_R1_001	100	78.7168	0	0	0	0	30.8022	0	2299.9
MM180_S7_L004_R1_001	0	237.79	42.4625	0.653269	0.653269	38.5429	0.653269	0.653269	3951.62
MM181_S8_L004_R1_001	0	210.684	52.3126	1.43322	30.8143	3.58306	21.4983	1.43322	1131.53
