# Supplementary material for: Machine Learning Applicability for Classification of PAD/VCD Chemotherapy Response Using 53 Multiple Myeloma RNA Sequencing Profiles
Source: Front Oncol. 2021 Apr 15;11:652063. doi: 10.3389/fonc.2021.652063 (PMC8083158; doi:10.3389/fonc.2021.652063)
Supplement: Supplementary Table 4 — Core marker genes for VCD MM cohort. [file DataSheet_4.xlsx]

## Sheet: Suppl3_clear_NB
		Core marker genes
Sample ID	Binary response for ML classifier	EIF4BP8	CDHR4	ARPC2	TRIM9	SETP4	OSR2	SLC25A6P3	TSSC4	EFCAB8	TOGARAM1
MM104_2_S18_L004_R1_001	100	0	0	3914.65	0	0	0	0	58.0234	0	38.6823
MM107_S19_L005_R1_001	100	0	0.509167	1313.14	6.11001	2.03667	5.60084	7.63751	210.286	3.56417	181.773
MM108_S1_L001_R1_001	100	0	0	1476.59	16.4066	0	0	0	106.643	0	262.505
MM109_S20_L005_R1_001	100	0	0	2254.98	11.5367	0	19.5237	20.4111	187.25	0	183.7
MM111_S21_L006_R1_001	0	1.36783	0	1261.14	2.73565	5.47131	144.99	4.10348	287.244	1.36783	262.623
MM115_S13_L006_R1_001	0	0.639282	4.47498	1391.08	7.03211	21.7356	199.456	13.4249	223.749	3.83569	568.961
MM116_S7_L003_R1_001	0	0	0	1084.51	0	3.18663	46.7372	0	454.625	19.1198	350.529
MM117_S50_L008_R1_001	0	20.9899	0	1252.4	17.4916	6.99664	71.7156	22.7391	232.638	19.2408	596.464
MM121_2_S19_L004_R1_001	100	0	0	2299.39	0	0	8.95089	0	136.252	0	252.614
MM122_S22_L006_R1_001	0	4.22211	0.844423	1230.32	12.6663	3.37769	18.5773	12.6663	340.302	10.9775	564.074
MM126_S23_L006_R1_001	100	0.754787	1.50957	1926.22	2.26436	3.77394	10.567	3.77394	193.226	3.01915	342.673
MM128_S24_L006_R1_001	100	0	0	3099.96	49.1083	8.18471	16.3694	4.09236	182.11	8.18471	182.11
MM129_S14_L006_R1_001	0	1.11156	0.555778	1281.62	275.666	9.44822	56.6893	3.33467	347.917	6.66933	375.15
MM130_S25_L006_R1_001	100	0	0	876.755	0	6.22443	32.0113	7.11363	286.324	7.11363	193.846
MM131_S46_L008_R1_001	0	3.28064	0.820161	1614.9	4.1008	4.92096	6.56129	18.8637	467.492	7.38145	410.08
MM132_S26_L006_R1_001	0	0	1.21591	1292.51	0	0	0	25.5341	586.069	0	480.285
MM135_S10_L003_R1_001	0	3.07743	0	1127.37	11.2839	58.4712	57.4454	8.20648	187.723	12.3097	452.382
MM137_S29_L006_R1_001	100	0	0	2186.98	0	0	5.97353	0	192.48	0	289.384
MM138_S30_L006_R1_001	100	0.796083	0.796083	1382.8	1.59217	17.5138	7.16474	6.36866	370.974	13.5334	300.123
MM139_S11_L004_R1_001	0	0.791237	0	1286.55	0	64.8815	17.4072	8.70361	266.647	24.5284	433.598
MM140_S31_L007_R1_001	0	0	1.58606	1121.35	8.72336	22.2049	45.9959	7.93032	342.59	4.75819	321.971
MM144_S13_L004_R1_001	100	0	0	1377.28	0	0	8.28262	0	43.7796	8.28262	330.122
MM145_S10_L007_R1_001	100	0	0	1080.32	2.66418	3.99627	0	6.66045	49.2873	1.33209	761.955
MM146_S32_L007_R1_001	100	0	0	1836.52	1.57777	10.2555	8.67773	2.36665	225.621	4.73331	383.398
MM147_S14_L004_R1_001	0	1.02594	5.12968	1057.74	418.582	0	161.072	16.415	302.651	0	412.426
MM152_S36_L007_R1_001	0	0.623395	2.49358	872.753	20.572	54.8588	2.49358	1.87018	168.94	1.87018	434.506
MM155_S37_L007_R1_001	100	0	0	1442.3	0	10.9795	22.957	1.99626	156.707	0	237.555
MM156_S38_L007_R1_001	0	0.640597	1.28119	631.629	5.12478	8.32777	2.56239	11.5308	211.397	13.4525	533.618
MM158_S39_L007_R1_001	100	0	0	1075.22	3.79667	3.03734	15.1867	12.1494	204.261	3.79667	579.372
MM159_S40_L007_R1_001	0	0	66.5675	1225.45	184.574	21.1806	45.3869	6.05159	344.941	12.1032	190.625
MM160_S15_L004_R1_001	100	0	0	2050.76	0	25.0967	0	13.1459	319.086	25.0967	429.034
MM161_S11_L007_R1_001	0	5.70013	0	724.731	1.62861	43.1581	11.4003	21.1719	187.29	13.0289	610.728
MM162_S16_L004_R1_001	100	0	0	1326.48	0	0	0	0	139.026	0	357.13
MM163_S10_L004_R1_001	100	2.55762	0	1899.46	3.41016	1.70508	0	4.2627	200.347	9.37795	282.191
MM165_S41_L008_R1_001	0	0	0	1360.46	7.37664	0	46.3675	10.5381	275.043	22.1299	508.988
MM166_S18_L006_R1_001	0	0.732048	2.19614	1628.07	2.92819	0.732048	64.4202	13.9089	213.758	3.66024	439.961
MM167_S19_L006_R1_001	0	0.706462	12.0099	2866.82	3.53231	16.2486	13.4228	5.6517	166.725	11.3034	398.445
MM169_S17_L004_R1_001	100	0	0	2384.54	0	0	61.0377	25.4324	310.275	7.12106	456.765
MM170_S42_L008_R1_001	100	0.644298	0	1630.72	0	1.2886	1.2886	3.86579	194.578	0	288.001
MM172_S43_L008_R1_001	0	3.08709	0	1016.42	9.26126	27.7838	16.2072	21.6096	207.607	16.2072	503.967
MM173_S3_L004_R1_001	0	0	2.53731	1163.35	2.53731	30.4477	1.90298	1.90298	168.097	3.17163	490.334
MM174_S44_L008_R1_001	100	0	0	1994.22	0	0	1.443	1.443	73.5928	0	428.57
MM175_S4_L004_R1_001	100	0	2.86443	2306.44	13.1764	1.71866	4.0102	12.6035	304.202	4.58309	552.835
MM178_S5_L004_R1_001	100	0	0	1345.3	0	0	0	0	240.383	0	248.818
MM179_S6_L004_R1_001	100	0	0	2299.9	0	0	30.8022	0	78.7168	0	198.503
MM180_S7_L004_R1_001	0	0.653269	2.61307	3951.62	38.5429	0.653269	0.653269	15.6784	237.79	11.7588	184.222
MM181_S8_L004_R1_001	0	1.43322	4.29967	1131.53	3.58306	30.8143	21.4983	11.4658	210.684	9.31594	475.113
