# Supplementary material for: Machine Learning Applicability for Classification of PAD/VCD Chemotherapy Response Using 53 Multiple Myeloma RNA Sequencing Profiles
Source: Front Oncol. 2021 Apr 15;11:652063. doi: 10.3389/fonc.2021.652063 (PMC8083158; doi:10.3389/fonc.2021.652063)
Supplement: Supplementary Table 5 — Jaccard similarity, observed and expected (under the hypothesis of random DEG distribution) number of common DEGs between different pairs of datasets. [file DataSheet_5.xlsx]

## Sheet: TAB_3columns
	Jaccard_similarity	Observed_N_int	Expected_N_int
Current_Study_full__GSE9782	0.0110497	2	0.108
Current_Study_full__GSE68871	0.00429185	1	0.141
Current_Study_full__GSE55145	0	0	0.021
Current_Study_full__GSE19784_1	0.00653595	1	0.072
Current_Study_full__GSE19784_2	0.00719424	1	0.057
Current_Study_full__GSE19784_3	0.00813008	1	0.063
Current_Study_full__GSE2658	0.00913242	2	0.082
Current_Study_VCD__GSE9782	0.0114943	2	0.072
Current_Study_VCD__GSE68871	0.00442478	1	0.091
Current_Study_VCD__GSE55145	0	0	0.011
Current_Study_VCD__GSE19784_1	0.00684932	1	0.046
Current_Study_VCD__GSE19784_2	0.00757576	1	0.04
Current_Study_VCD__GSE19784_3	0.00862069	1	0.037
Current_Study_VCD__GSE2658	0.00469484	1	0.084
GSE9782__GSE68871	0.0251397	9	1.543
GSE9782__GSE55145	0.0052356	1	0.258
GSE9782__GSE19784_1	0	0	0.771
GSE9782__GSE19784_2	0.00738007	2	0.714
GSE9782__GSE19784_3	0	0	0.639
GSE9782__GSE2658	0.0114286	4	1.268
GSE68871__GSE55145	0.0125	3	0.346
GSE68871__GSE19784_1	0.0304878	10	1.152
GSE68871__GSE19784_2	0.0418006	13	0.949
GSE68871__GSE19784_3	0.037037	11	0.804
GSE68871__GSE2658	0.0279188	11	1.651
GSE55145__GSE19784_1	0	0	0.172
GSE55145__GSE19784_2	0.00675676	1	0.142
GSE55145__GSE19784_3	0.0152672	2	0.124
GSE55145__GSE2658	0.00436681	1	0.273
GSE19784_1__GSE19784_2	0.0209205	5	0.677
GSE19784_1__GSE19784_3	0.0178571	4	0.518
GSE19784_1__GSE2658	0.0252366	8	1.07
GSE19784_2__GSE19784_3	0.014218	3	0.496
GSE19784_2__GSE2658	0.00322581	1	1.03
GSE19784_3__GSE2658	0.0172414	5	0.803
